# Supplementary material for: Co-expression of cancer stem cell markers, SALL4/ALDH1A1, is associated with tumor aggressiveness and poor survival in patients with serous ovarian carcinoma
Source: J Ovarian Res. 2022 Jan 28;15:17. doi: 10.1186/s13048-021-00921-x (PMC8800292; doi:10.1186/s13048-021-00921-x)
Supplement: Supplementary file 2 — Additional file 2. (XLS 29 kb) [file 13048_2021_921_MOESM2_ESM.xls]

## Sheet: Sheet1
preferredName
ABCA1
ABCB1
ABCC1
ABCG2
ALDH1A1
ALDH1A2
ALDH1A3
ALDH2
ATXN1
BMI1
BUB1
CCNB2
CD164
CD24
CD34
CD44
CD9
CDC20
CDCP1
CDH1
CDH2
CDH3
CTNNB1
CXCR4
DDX4
DLGAP5
DLL1
DPPA3
EPCAM
EPHA1
FLT1
FOXL2
FOXP1
FOXQ1
FUT4
GLI2
HOXD9
ITGA6
KIF4A
KIT
KLF4
KRT19
KRT6B
KRT7
LEF1
LGR5
MAL
MCAM
MERTK
MKI67
MME
MMP2
MYC
MYCN
MYD88
NANOG
NCAM1
NEK2
NES
NKX3-2
NOTCH1
NOTCH4
NUSAP1
PECAM1
POU5F1
PROM1
PTGS2
PTPRC
PYY
ROR1
SALL4
SMO
SNAI2
SOX17
SOX2
STAT3
TBC1D9
THY1
TIMP3
TWIST1
VIM
WNT3A
WNT5B
